# Supplementary material for: CaviDB: a database of cavities and their features in the structural and conformational space of proteins
Source: Database (Oxford). 2023 May 10;2023:baad010. doi: 10.1093/database/baad010 (PMC10171230; doi:10.1093/database/baad010)
Supplement: baad010_Supp [file baad010_supp.zip]

Archive with 1 entries (1 files):
- suppl_data/[Database] Supplementary_material.docx
